# Supplementary material for: Neutrophil-to-Lymphocyte Ratio, Bone Marrow, and Visceral Fat Metabolism as Predictors of Future Cardiovascular Disease in an Asymptomatic Healthy Population
Source: J Clin Med. 2025 Sep 23;14(19):6709. doi: 10.3390/jcm14196709 (PMC12525092; doi:10.3390/jcm14196709)
Supplement: Supplementary file 1 [file jcm-14-06709-s001.zip]

Archive with 1 entries (1 files):
- jcm-3853222-supplementary.pdf
